# Supplementary material for: Development and validation of a near-comprehensive RxNorm valueset of opioid medications
Source: JAMIA Open. 2026 Jul 8;9(4):ooag107. doi: 10.1093/jamiaopen/ooag107 (PMC13345921; doi:10.1093/jamiaopen/ooag107)
Supplement: ooag107_Supplementary_Data [file ooag107_supplementary_data.zip]

Archive with 2 entries (2 files):
- Supplementary_File_1__Opioid_and_Non-opioid_Valueset_References.docx
- Supplementary_File_2__Human_Expert_and_Machine_Assisted_Curation.docx
